# Supplementary material for: MircroRNA Let-7a-5p in Airway Smooth Muscle Cells is Most Responsive to High Stretch in Association With Cell Mechanics Modulation
Source: Front Physiol. 2022 Mar 25;13:830406. doi: 10.3389/fphys.2022.830406 (PMC8990250; doi:10.3389/fphys.2022.830406)
Supplement: Supplementary file 4 [file DataSheet1.zip]

Archive with 8 entries (8 files):
- Image 1 (15).TIF
- Image 2 (9).TIF
- Image 3 (4).TIF
- Image 4 (1).TIF
- Image 5 (1).TIF
- Image 6.TIF
- Image 7.TIF
- Image 8.TIF
