# Supplementary material for: MircroRNA Let-7a-5p in Airway Smooth Muscle Cells is Most Responsive to High Stretch in Association With Cell Mechanics Modulation
Source: Front Physiol. 2022 Mar 25;13:830406. doi: 10.3389/fphys.2022.830406 (PMC8990250; doi:10.3389/fphys.2022.830406)
Supplement: Supplementary file 6 [file Table4.XLSX]

## Sheet: Figure 1A column plot
miRNAs	Means	S.E.M
hsa-miR-221-3p	1145.09	221.23
hsa-miR-19a-3p	681.544	47.681
hsa-miR-27a-3p	337.47	86.078
hsa-miR-449c-5p	190.099	74.3897
hsa-let-7b-5p	158.047	83.7473
hsa-let-7a-5p	68.6821	38.4385
hsa-miR-21-3p	30.8318	11.602
hsa-miR-27a-5p	28.2405	8.07168
hsa-let-7f-5p	10.7873	0.83601
hsa-miR-10a-3p	7.95808	0.985
hsa-let-7b-3p	7.43273	1.39035
hsa-let-7e-5p	6.99148	0.48645
hsa-miR-18a-3p	3.63814	1.168
hsa-miR-449a	2.68424	0.52947
hsa-miR-629-3p	2.09826	0.77496
hsa-let-7d-5p	1.39105	0.27159

## Sheet: Figure 1A pie plot
miRNAs	Percentage
hsa-miR-221-3p	42.6796
hsa-miR-19a-3p	25.4025
hsa-miR-27a-3p	12.5782
hsa-miR-449c-5p	7.08537
hsa-let-7b-5p	5.89074
hsa-let-7a-5p	2.55992
hsa-miR-21-3p	1.14916
hsa-miR-27a-5p	1.05258
hsa-let-7f-5p	0.402062
hsa-miR-10a-3p	0.296613
hsa-let-7b-3p	0.277032
hsa-let-7e-5p	0.260586
hsa-miR-18a-3p	0.135601
hsa-miR-449a	0.100047
hsa-miR-629-3p	0.0782063
hsa-let-7d-5p	0.0518472

## Sheet: Figure 1B
miRNAs	Static		High stretch
	Means	S.E.M	Means	S.E.M
hsa-let-7a-5p	1	0	9.43279	0.07025
hsa-miR-10a-3p	1	0	3.16497	0.33861
hsa-miR-221-3p	1	0	2.46286	0.23845
hsa-miR-21-3p	1	0	2.04118	0.35168
hsa-miR-27a-5p	1	0	1.97227	0.25416
hsa-let-7d-5p	1	0	1.95855	0.36606
hsa-let-7e-5p	1	0	1.42943	0.11196
hsa-miR-18a-3p	1	0	1.40141	0.24569
hsa-miR-629-3p	1	0	1.37725	0.16013
hsa-let-7f-5p	1	0	1.22507	0.38622
hsa-miR-449a	1	0	1.21667	0.09736
hsa-miR-19a-3p	1	0	1.16717	0.25903
hsa-miR-27a-3p	1	0	0.88656	0.22709
hsa-miR-449c-5p	1	0	0.82657	0.10155
hsa-let-7b-3p	1	0	0.80505	0.17308
hsa-let-7b-5p	1	0	0.57424	0.04429

## Sheet: Figure 2C cell length
Groups	Means	S.E.M.
Sramble mimics	231.031	6.72657
Let-7a-5p mimics	211.254	7.02367
Sramble inhibitor	225.504	9.24846
Let-7a-5p inhibitor	305.275	9.4168

## Sheet: Figure 2C cell width
Groups	Means	S.E.M.
Sramble mimics	38.2516	1.67558
let-7a-5p mimics	46.5141	2.12802
Sramble inhibitor	36.651	1.60127
let-7a-5p inhibitor	28.8124	1.46977

## Sheet: Figure 2C cell aspect ratio
Groups	Means	S.E.M.
Sramble mimics	6.57832	0.27189
Let-7a-5p mimics	5.0465	0.22446
Sramble inhibitor	6.73925	0.34354
Let-7a-5p inhibitor	11.7642	0.5008

## Sheet: Figure 3A cell stiffness
Groups	Means	S.E.M.
Sramble mimics	1.54148	0.12213
Let-7a-5p mimics	1.71607	0.11822
Sramble inhibitors	1.80439	0.04068
Let-7a-5p inhibitors	1.57712	0.05821

## Sheet: Figure 3B traction force
Groups	Means	S.E.M.
Sramble mimics	140.5	21.7146
Let-7a-5p mimics	164.667	16.6209
Sramble inhibitors	179.1	27.3629
Let-7a-5p inhibitors	138.875	14.2148

## Sheet: Figure 4A
Groups	Means	S.E.M.
Sramble mimics	547.75	28.1527
Let-7a-5p mimics	493.554	39.855
Sramble inhibitors	545.814	16.9387
Let-7a-5p inhibitors	598.145	23.9811

## Sheet: Figure 4B
Groups	Means	S.E.M.
Sramble mimics	33.25	2.31166
Let-7a-5p mimics	9.1	1.22841
Sramble inhibitors	27	2.55441
Let-7a-5p inhibitors	42.3	3.63332

[truncated: 15 more sheets: Figure 5A, Figure 5B, Figure 5C, Figure 5D, Figure 5E, Figure S1A left, FIgure S1A right, Figure S1B left, Figure S1B right, Figure S2, Figure S4, Figure S7, Table 1, Figure S8 GO, Figure S8 KEGG]
